# Supplementary material for: c-MYC-Induced AP4 Attenuates DREAM-Mediated Repression by p53
Source: Cancers (Basel). 2023 Feb 11;15(4):1162. doi: 10.3390/cancers15041162 (PMC9954515; doi:10.3390/cancers15041162)
Supplement: Supplementary file 1 [file cancers-15-01162-s001.zip]

Archive with 1 entries (1 files):
- cancers-2172178-supplementary.pdf
